# Supplementary material for: Calixarene-Based Supramolecular Sensor Array for Pesticide Discrimination
Source: Sensors (Basel). 2024 Jun 8;24(12):3743. doi: 10.3390/s24123743 (PMC11207328; doi:10.3390/s24123743)
Supplement: Supplementary file 1 [file sensors-24-03743-s001.zip]

Archive with 1 entries (1 files):
- sensors-3035789-supplementary.pdf
